# Supplementary material for: China’s electric vehicle and climate ambitions jeopardized by surging critical material prices
Source: Nat Commun. 2023 Mar 4;14:1246. doi: 10.1038/s41467-023-36957-4 (PMC9985616; doi:10.1038/s41467-023-36957-4)
Supplement: Supplementary file 3 — Source Data [file 41467_2023_36957_MOESM3_ESM.xlsx]

## Sheet: FIG 1
b) material price
Li price change(%)					Co price change(%)					Ni price change(%)					Mn price change(%)
Year	High	Medium	Low		Year	High	Medium	Low		Year	High	Medium	Low		Year	High	Medium	Low
2020	23.0836	23.0836	23.0836		2020	29.1505	29.1505	29.1505		2020	16.2185	16.2185	16.2185		2020	10	10	10
2021	163.973	11.7674	37.7311		2021	95.6196	61.9843	32.6532		2021	66.8221	56.8276	39.0879		2021	17.4694	40.9065	26.4346
2022	186.498	14.8814	39.9098		2022	107.427	66.9773	36.9798		2022	69.3349	59.1474	34.8731		2022	23.4176	42.8411	28.8505
2023	208.661	17.9954	44.5134		2023	119.662	71.9704	41.3063		2023	71.8478	61.474	36.1039		2023	29.8957	44.7757	31.2664
2024	230.143	21.1093	47.9045		2024	132.289	76.9635	45.6328		2024	74.3606	63.8063	37.343		2024	36.9193	46.7103	33.6822
2025	250.664	24.2233	53.7574		2025	145.262	81.9565	49.9594		2025	76.8735	66.1431	38.5906		2025	44.4974	48.6449	36.0981
2026	269.998	27.3373	54.6867		2026	158.533	86.9496	54.2859		2026	79.3863	68.4833	40.1686		2026	52.6305	50.5794	38.514
2027	287.975	30.4513	58.0778		2027	172.046	91.9427	58.6124		2027	81.8992	70.8256	41.4389		2027	61.3104	52.514	40.9299
2028	304.489	33.5652	61.4689		2028	185.742	96.9357	62.939		2028	84.412	73.169	42.7093		2028	70.5181	54.4486	43.3458
2029	319.49	36.6792	64.86		2029	199.558	101.929	67.2655		2029	86.9249	75.5122	43.9796		2029	80.2235	56.3832	45.7617
2030	332.979	39.7955	67.6049		2030	213.429	106.922	71.592		2030	89.4377	77.854	45.0139		2030	90.3846	58.3178	48.1776
2031	344.998	46.1238	71.6423		2031	227.289	111.915	75.9186		2031	91.9506	80.1932	46.5203		2031	100.948	60.2523	50.5935
2032	355.619	52.4521	75.0334		2032	241.073	116.908	80.2451		2032	94.4635	82.5288	47.7906		2032	111.85	62.1869	53.0093
2033	364.939	58.7804	78.4245		2033	254.716	121.901	84.5716		2033	96.9763	84.8594	49.0609		2033	123.016	64.1215	55.4252
2034	373.064	65.1088	81.8156		2034	268.155	126.894	88.8982		2034	99.4892	87.184	50.3313		2034	134.365	66.0561	57.8411
2035	380.11	71.4371	85.2067		2035	281.334	131.887	93.2247		2035	102.002	89.5015	51.6016		2035	145.809	67.9907	60.257
2036	386.19	77.7654	88.5978		2036	294.199	136.88	97.5513		2036	104.515	91.8106	52.872		2036	157.257	69.9252	62.6729
2037	391.414	84.0937	91.9889		2037	306.702	141.873	101.878		2037	107.028	94.1103	54.1423		2037	168.619	71.8598	65.0888
2038	395.888	90.422	95.3801		2038	318.801	146.866	106.204		2038	109.541	96.3994	55.4126		2038	179.807	73.7944	67.5047
2039	399.708	96.7504	98.7712		2039	330.46	151.859	110.531		2039	112.053	98.677	56.683		2039	190.739	75.729	69.9206
2040	402.96	103.079	102.162		2040	341.651	156.853	114.857		2040	114.566	100.942	57.9533		2040	201.339	77.6636	72.3364
2041	405.724	109.407	105.553		2041	352.35	161.846	119.184		2041	117.079	103.193	59.2236		2041	211.543	79.5981	74.7523
2042	408.067	115.735	108.945		2042	362.543	166.839	123.51		2042	119.592	105.43	60.494		2042	221.296	81.5327	77.1682
2043	410.051	122.064	112.336		2043	372.219	171.832	127.837		2043	122.105	107.65	61.7643		2043	230.554	83.4673	79.5841
2044	411.729	128.392	115.727		2044	381.373	176.825	132.164		2044	124.618	109.855	63.0346		2044	239.288	85.4019	82
2045	413.145	134.72	119.118		2045	390.007	181.818	136.49		2045	127.131	112.042	64.305		2045	247.476	87.3364	84.4159
2046	414.341	141.049	122.509		2046	398.126	186.811	140.817		2046	129.643	114.21	65.5753		2046	255.109	89.271	86.8318
2047	415.349	147.377	125.9		2047	405.739	191.804	145.143		2047	132.156	116.359	66.8457		2047	262.188	91.2056	89.2477
2048	416.198	153.705	129.291		2048	412.86	196.797	149.47		2048	134.669	118.488	68.116		2048	268.719	93.1402	91.6636
2049	416.913	160.034	132.682		2049	419.503	201.79	153.796		2049	137.182	120.596	69.3863		2049	274.719	95.0748	94.0794
2050	417.514	166.362	136.073		2050	425.688	206.783	158.123		2050	139.695	122.683	70.6567		2050	280.208	97.0093	96.4953
2051	418.02	172.69	139.465		2051	431.432	211.776	162.449		2051	142.208	124.747	71.927		2051	285.21	98.9439	98.9112
2052	418.446	179.019	142.856		2052	436.757	216.769	166.776		2052	144.721	126.788	73.1973		2052	289.752	100.879	101.327
2053	418.804	185.347	146.247		2053	441.685	221.762	171.102		2053	147.233	128.806	74.4677		2053	293.863	102.813	103.743
2054	419.105	191.675	149.638		2054	446.237	226.755	175.429		2054	149.746	130.8	75.738		2054	297.575	104.748	106.159
2055	419.357	198.003	153.029		2055	450.435	231.749	179.755		2055	152.259	132.769	77.0083		2055	300.917	106.682	108.575
2056	419.57	204.332	156.42		2056	454.302	236.742	184.082		2056	154.772	134.712	78.2787		2056	303.918	108.617	110.991
2057	419.748	210.66	159.811		2057	457.859	241.735	188.409		2057	157.285	136.63	79.549		2057	306.609	110.551	113.407
2058	419.898	216.988	163.202		2058	461.126	246.728	192.735		2058	159.798	138.522	80.8194		2058	309.016	112.486	115.822
2059	420.024	223.317	166.593		2059	464.124	251.721	197.062		2059	162.311	140.387	82.0897		2059	311.166	114.421	118.238
2060	420.129	229.645	169.985		2060	466.872	256.719	201.388		2060	164.823	142.225	83.36		2060	313.084	116.355	120.654
c) EV cost
EV cost for mini car (1990$/pass-km)						EV cost for compact car (1990$/pass-km)						EV cost for heavy bus (1990$/pass-km)						EV cost for medium truck (1990$/ton-km)
Year	BLS	High	Medium	Low		Year	BLS	High	Medium	Low		Year	BLS	High	Medium	Low		Year	BLS	High	Medium	Low
2020	0.0472368	0.0472368	0.0472368	0.0472368		2020	0.106441	0.106441	0.106441	0.106441		2020	0.0552599	0.0552599	0.0552599	0.0552599		2020	0.141207	0.141207	0.141207	0.141207
2025	0.0453059	0.0473484	0.0475222	0.045222		2025	0.101822	0.108154	0.108694	0.101561		2025	0.0493356	0.0513355	0.0513351	0.049336		2025	0.109195	0.115861	0.11586	0.109197
2030	0.0431481	0.0461231	0.0452051	0.0433122		2030	0.0970757	0.106477	0.10358	0.0975931		2030	0.0385424	0.0405478	0.0400444	0.0385433		2030	0.100312	0.106997	0.104763	0.100315
2035	0.0403908	0.0439425	0.0422614	0.0407804		2035	0.0913167	0.102842	0.0973884	0.0925806		2035	0.0384225	0.0409181	0.0394193	0.0384223		2035	0.0880593	0.0947109	0.0924928	0.0880585
2040	0.0413321	0.0456948	0.0432579	0.0419807		2040	0.0934195	0.107575	0.0996699	0.0955227		2040	0.0376916	0.0406858	0.0386883	0.0381913		2040	0.0809662	0.0876128	0.0831769	0.0809652
2045	0.0418962	0.0469312	0.043871	0.042819		2045	0.0949396	0.111276	0.101348	0.0979312		2045	0.0367425	0.0397354	0.0377394	0.0372423		2045	0.0731162	0.0797582	0.0753275	0.0731155
2050	0.0427137	0.0483358	0.044749	0.0439339		2050	0.0970022	0.115241	0.103605	0.100958		2050	0.0363204	0.0398112	0.0373169	0.0368195		2050	0.0653433	0.0697555	0.0675534	0.0653402
2055	0.0423897	0.0483374	0.0444321	0.0438826		2055	0.096561	0.115893	0.103192	0.101417		2055	0.036087	0.03956	0.0370809	0.0365787		2055	0.0639684	0.0705419	0.0661698	0.0639399
2060	0.0419253	0.0481285	0.0439798	0.0436985		2060	0.0959703	0.116132	0.102634	0.101748		2060	0.0357247	0.0396948	0.0367206	0.0367101		2060	0.0621921	0.0687577	0.0644005	0.0621426
d) ICEV cost
ICEV cost for mini car (1990$/pass-km)						ICEV cost for compact car (1990$/pass-km)						ICEV cost for heavy bus (1990$/pass-km)						ICEV cost for medium truck (1990$/ton-km)
Year	BLS	High	Medium	Low		Year	BLS	High	Medium	Low		Year	BLS	High	Medium	Low		Year	BLS	High	Medium	Low
2020	0.0417684	0.0417684	0.0417684	0.0417684		2020	0.0977702	0.0977702	0.0977702	0.0977702		2020	0.0404345	0.0404345	0.0404345	0.0404345		2020	0.0944608	0.0944608	0.0944608	0.0944608
2025	0.0442208	0.044224	0.0442236	0.0442212		2025	0.102009	0.102012	0.102012	0.102009		2025	0.0408158	0.0408174	0.0408172	0.0408161		2025	0.0961037	0.0961101	0.0961094	0.0961046
2030	0.0470798	0.0471007	0.0470918	0.0470821		2030	0.10701	0.107033	0.107023	0.107012		2030	0.0412868	0.041297	0.0412927	0.0412879		2030	0.098131	0.0981747	0.0981562	0.098136
2035	0.0504917	0.0505244	0.0505072	0.0504956		2035	0.112475	0.112511	0.112492	0.112479		2035	0.0421327	0.0421494	0.0421407	0.0421347		2035	0.101761	0.101832	0.101794	0.101769
2040	0.0520546	0.0521062	0.0520753	0.0520624		2040	0.115812	0.115868	0.115834	0.11582		2040	0.0425219	0.0425488	0.0425327	0.042526		2040	0.103449	0.103563	0.103495	0.103466
2045	0.0530976	0.0531751	0.0531251	0.0531126		2045	0.118383	0.118467	0.118413	0.118399		2045	0.0427645	0.0428059	0.0427792	0.0427725		2045	0.104515	0.104691	0.104577	0.104549
2050	0.0544337	0.0545422	0.0544628	0.0544572		2050	0.121654	0.121773	0.121686	0.12168		2050	0.043018	0.0430774	0.0430339	0.0430308		2050	0.105629	0.105883	0.105697	0.105684
2055	0.055007	0.0550622	0.055019	0.0550211		2055	0.122279	0.122339	0.122292	0.122294		2055	0.0433967	0.0434272	0.0434033	0.0434045		2055	0.107281	0.107411	0.107309	0.107314
2060	0.054982	0.0549804	0.0549857	0.0549702		2060	0.122251	0.12225	0.122256	0.122239		2060	0.043449	0.0434481	0.043451	0.0434424		2060	0.107538	0.107535	0.107547	0.10751

## Sheet: FIG 2
a) vehicle stock (million)
Year	BLS	Low	Medium	High
2020	127.098	127.098	127.098	127.098
2025	194.534	194.587	195.436	195.511
2030	281.51	281.738	280.385	281.142
2035	415.106	412.096	401.11	393.394
2040	530.461	524.197	512.854	500.368
2045	635.712	627.94	617.556	598.851
2050	715.446	704.382	696.93	676.054
2055	773.528	759.542	754.224	729.015
2060	814.194	795.914	793.762	764.243
b) EV stock (million)
Year		LDV-4W	Bus	Truck
2020		1.97532	0.193688	0.00212509
2030	BLS	64.2264	0.952958	0.37896
	Low	63.5842	0.945446	0.339536
	Medium	41.3901	0.8828	0.271071
	High	35.8815	0.858129	0.235674
2040	BLS	299.383	1.15443	3.21394
	Low	293.572	1.13487	3.23025
	Medium	242.798	1.08257	2.70136
	High	195.727	0.984649	2.31558
2050	BLS	480.177	1.33907	8.26093
	Low	468.345	1.29838	8.84704
	Medium	415.826	1.26768	7.54283
	High	326.926	1.11704	6.36563
2060	BLS	535.409	1.35344	10.2542
	Low	524.874	1.28259	10.4036
	Medium	472.661	1.28181	9.31379
	High	379.482	1.10284	8.14727
b) ICEV stock (million)
Year		LDV-4W	Bus	Truck
2020		80.2047	1.89799	31.565
2030	BLS	143.849	1.53752	34.0486
	Low	145.554	1.54769	34.1005
	Medium	161.579	1.58288	34.1538
	High	168.281	1.60925	34.0602
2040	BLS	106.705	1.08452	34.2875
	Low	113.536	1.0987	34.6248
	Medium	135.722	1.1117	34.9142
	High	169.026	1.15714	35.1388
2050	BLS	63.8579	0.821358	22.1946
	Low	77.0002	0.844701	23.0428
	Medium	93.6523	0.849816	23.4181
	High	159.948	0.894497	23.6189
2060
	BLS	43.7482	0.773879	15.2111
	Low	61.8316	0.802157	16.0474
	Medium	67.117	0.801776	16.3419
	High	150.68	0.850929	16.7384

## Sheet: FIG 3
EV penetration rate (%)
2030						2040						2050						2060
	LDV-4W	Bus	Truck	Total			LDV-4W	Bus	Truck	Total			LDV-4W	Bus	Truck	Total			LDV-4W	Bus	Truck	Total
BLS	55.1239	23.4787	1.47071	48.8903		BLS	71.0473	31.3177	9.88179	66.9202		BLS	76.8451	29.8245	14.07	70.6622		BLS	71.6881	24.8165	12.3146	66.8372
Low	49.3532	22.3582	1.92395	42.9743		Low	70.5485	28.4008	9.95653	66.4379		Low	76.3811	24.5712	14.0668	70.6108		Low	70.9882	25.27	13.8968	66.4757
Medium	47.3474	21.7647	2.05675	41.0832		Medium	62.0546	27.5375	8.44214	58.4388		Medium	70.0116	23.9227	12.3467	64.746		Medium	63.6224	26.8978	14.1746	59.7924
High	40.4933	19.8226	1.18289	34.7743		High	50.45	24.5978	6.91855	47.4684		High	56.8995	21.6093	10.3483	52.3323		High	54.0146	24.0897	13.9859	50.8942
ICEV penetration rate (%)
2030						2040						2050						2060
	LDV-4W	Bus	Truck	Total			LDV-4W	Bus	Truck	Total			LDV-4W	Bus	Truck	Total			LDV-4W	Bus	Truck	Total
BLS	31.6339	33.1613	90.2924	38.105		BLS	15.49	13.588	27.5278	16.2359		BLS	8.70571	9.05158	4.25477	8.28784		BLS	5.43677	14.9816	11.6288	5.96731
Low	39.1192	22.3582	89.0587	45.4163		Low	17.0827	16.5465	35.0742	18.2146		Low	10.2939	12.438	12.5856	10.5075		Low	9.13983	14.3659	0.892859	8.55366
Medium	40.24	34.1625	89.9057	46.711		Medium	21.145	16.9891	34.5917	21.9644		Medium	11.8738	12.7137	13.1017	11.9852		Medium	9.45343	13.9019	0.947242	8.85373
High	46.4355	36.1789	85.7637	51.7858		High	31.6596	16.7438	35.6807	31.8147		High	24.5718	13.4706	13.3991	23.4611		High	23.1803	14.9995	2.6835	21.6228

## Sheet: FIG 4
a) CO2 emission (Gt/yr)-High
	2020	2025	2030	2035	2040	2045	2050	2055	2060
BLS	0.523627	0.617457	0.626074	0.56752	0.478475	0.389971	0.293743	0.246136	0.216644
NCM111	0.523627	0.645009	0.709014	0.70365	0.679159	0.647491	0.590087	0.560337	0.538506
NCM622	0.523627	0.641577	0.69298	0.669313	0.619958	0.563642	0.484619	0.444727	0.419089
NCM811	0.523627	0.638548	0.681587	0.647561	0.584073	0.513481	0.423943	0.378025	0.349922
NCM9.5.5	0.523627	0.637901	0.677793	0.641148	0.572807	0.49814	0.406135	0.358448	0.329265
NCA	0.523627	0.640902	0.690954	0.664907	0.610854	0.549514	0.466992	0.424687	0.39797
LFP	0.523627	0.63245	0.659357	0.611923	0.532064	0.448364	0.350365	0.30023	0.269622
LMO	0.523627	0.633014	0.662927	0.617459	0.539796	0.457254	0.359464	0.309002	0.277928
b) CO2 emission by sector (Gt/yr)-High
	Compact Car	Large Car and SUV	Mini Car	Subcompact Car	Light Bus	Heavy Bus	Truck (0-6t)	Truck (6-14t)	Truck (>14t)
BLS	0.0165564	0.0351702	0.00891843	0.0127658	0.030034	0.0521755	0.0399724	0.00727857	0.0137727
NCM111	0.0867837	0.0828996	0.0826876	0.119429	0.0338771	0.0591969	0.0477133	0.00920782	0.0167118
NCM622	0.061624	0.0689845	0.0494187	0.0771991	0.0330365	0.0572597	0.0465304	0.0087811	0.0162554
NCM811	0.0465424	0.059674	0.032392	0.0517698	0.0323555	0.0564069	0.0462057	0.00855878	0.0160171
NCM9.5.5	0.0420867	0.0566751	0.0279071	0.0446633	0.0321168	0.0557768	0.045736	0.00847971	0.0158239
NCA	0.0570767	0.0662912	0.0440162	0.0693957	0.0328113	0.0569747	0.0465015	0.00870652	0.0161961
LFP	0.028383	0.0465017	0.0159427	0.0250133	0.0313883	0.0545238	0.0451596	0.00820967	0.0145001
LMO	0.0299791	0.0477754	0.0171971	0.0270934	0.0316532	0.0548625	0.0456092	0.00820289	0.0155551
c) CO2 emission (Gt/yr)-Medium
	2020	2025	2030	2035	2040	2045	2050	2055	2060
BLS	0.523627	0.617457	0.626074	0.56752	0.478475	0.389971	0.293743	0.246136	0.216644
NCM111	0.523627	0.646235	0.689773	0.647535	0.569918	0.484466	0.380845	0.322316	0.282664
NCM622	0.523627	0.641626	0.676505	0.630039	0.548706	0.46188	0.359583	0.304019	0.267422
NCM811	0.523627	0.638374	0.667091	0.617803	0.534196	0.446948	0.345315	0.291523	0.256702
NCM9.5.5	0.523627	0.637079	0.664349	0.614332	0.529415	0.442558	0.341288	0.288075	0.253773
NCA	0.523627	0.640926	0.674164	0.626415	0.543888	0.457094	0.354822	0.299674	0.263573
LFP	0.523627	0.629958	0.643605	0.586084	0.496232	0.405935	0.305537	0.255056	0.223525
LMO	0.523627	0.630523	0.644746	0.587323	0.497397	0.406851	0.306108	0.255306	0.223552
d) CO2 emission by sector (Gt/yr)-Medium
	Compact Car	Large Car and SUV	Mini Car	Subcompact Car	Light Bus	Heavy Bus	Truck (0-6t)	Truck (6-14t)	Truck (>14t)
BLS	0.0165564	0.0351702	0.00891843	0.0127658	0.030034	0.0521755	0.0399724	0.00727857	0.0137727
NCM111	0.0302012	0.0477768	0.0198304	0.0295547	0.0312993	0.0547745	0.0455368	0.00830942	0.0153809
NCM622	0.0267286	0.0448811	0.0166786	0.0249175	0.0310557	0.0541265	0.0454379	0.00825459	0.0153416
NCM811	0.0243408	0.0427872	0.0146232	0.0218262	0.0310698	0.0538079	0.0449841	0.00808198	0.0151806
NCM9.5.5	0.02368	0.0421923	0.0140697	0.0209873	0.0308104	0.0538138	0.044964	0.00808265	0.0151726
NCA	0.0258112	0.0440811	0.0158841	0.0237221	0.0310619	0.0541373	0.0454375	0.00818289	0.0152549
LFP	0.0166378	0.0352315	0.00870448	0.0126705	0.0303348	0.0528686	0.0444851	0.00780589	0.0147859
LMO	0.0166434	0.0352287	0.00871344	0.0126795	0.0303356	0.0528702	0.0444814	0.00780518	0.014795
e) CO2 emission (Gt/yr)-Low
	2020	2025	2030	2035	2040	2045	2050	2055	2060
BLS	0.523627	0.617457	0.626074	0.56752	0.478475	0.389971	0.293743	0.246136	0.216644
NCM111	0.523627	0.624256	0.638884	0.587186	0.505722	0.426735	0.336645	0.294138	0.269708
NCM622	0.523627	0.624726	0.638678	0.585181	0.502074	0.419974	0.32714	0.282533	0.256484
NCM811	0.523627	0.624912	0.637618	0.583329	0.499106	0.415611	0.321302	0.275669	0.248302
NCM9.5.5	0.523627	0.624972	0.637299	0.582785	0.497748	0.413874	0.319594	0.273602	0.246028
NCA	0.523627	0.624581	0.63732	0.583929	0.499905	0.417601	0.323977	0.279447	0.252673
LFP	0.523627	0.623183	0.631319	0.574511	0.486519	0.401039	0.305312	0.259391	0.231089
LMO	0.523627	0.623006	0.631032	0.574291	0.486449	0.401172	0.305651	0.259902	0.231729
f) CO2 emission by sector (Gt/yr)-Low
	Compact Car	Large Car and SUV	Mini Car	Subcompact Car	Light Bus	Heavy Bus	Truck (0-6t)	Truck (6-14t)	Truck (>14t)
BLS	0.0165564	0.0351702	0.00891843	0.0127658	0.030034	0.0521755	0.0399724	0.00727857	0.0137727
NCM111	0.027578	0.0457826	0.0166803	0.0257677	0.0312885	0.0544221	0.0451498	0.00807389	0.0149653
NCM622	0.0245999	0.0431737	0.0142345	0.0218294	0.0310559	0.0541272	0.0446257	0.00786962	0.0149677
NCM811	0.0227231	0.0414545	0.0127666	0.0194487	0.0308102	0.0538134	0.0444955	0.00787	0.0149203
NCM9.5.5	0.0221531	0.0409202	0.0123325	0.0187429	0.0308165	0.0538246	0.0444739	0.00787032	0.0148937
NCA	0.023758	0.042413	0.0135658	0.020752	0.0310626	0.0537957	0.0444895	0.00786913	0.014967
LFP	0.0185746	0.0374367	0.00971852	0.0145167	0.0305841	0.0531855	0.0444622	0.00787236	0.0147386
LMO	0.0187428	0.0376098	0.00983413	0.0147068	0.0305816	0.053181	0.0444623	0.00787232	0.0147385
g) Cumulative CO2 emissions (Gt)
	Cumulative CO2 emissions	road transport budget	transport budget
BLS	18.394	6.51	7.8
NCM111-H	25.906
NCM111-M	21.1942
NCM111-L	19.5291
NCM622-H	23.467
NCM622-M	20.5599
NCM622-L	19.3214
NCM811-H	22.0167
NCM811-M	20.1265
NCM811-L	19.1851
NCM9.5.5-H	21.5864
NCM9.5.5-M	19.9999
NCM9.5.5-L	19.1417
NCA-H	23.0657
NCA-M	20.4233
NCA-L	19.2468
LFP-H	20.1274
LFP-M	18.9384
LFP-L	18.7591
LMO-H	20.3698
LMO-M	18.9677
LMO-L	18.7621

## Sheet: FIG5
a) Material recycling potential and the effect on EV cost evolution
The proportion of recycled material to total material demand(unit: %)
	LDV-4W	Bus	Truck
2020	1.40713	6.89685	0.765059
2021	0.355739	0.502699	0.0322815
2022	0.682635	4.09477	0.229695
2023	1.03553	6.70043	0.437983
2024	1.48061	8.20252	0.677057
2025	2.74397	9.01973	1.11988
2026	3.81244	9.53138	0.380517
2027	2.92491	10.7967	0.687385
2028	2.46372	11.7505	1.05466
2029	2.31137	13.5383	1.59201
2030	2.75057	18.1244	2.92465
2031	3.53786	21.7235	1.73365
2032	4.44024	22.0831	2.25941
2033	5.33402	26.3194	2.77023
2034	6.23495	32.5994	3.34445
2035	7.34562	34.2593	4.49254
2036	9.11529	36.0462	6.09705
2037	11.8533	36.4888	7.98554
2038	15.5277	37.0351	9.8952
2039	19.7107	38.4573	11.7031
2040	23.8799	41.1392	14.2898
2041	27.7142	48.234	17.3083
2042	31.1519	53.5899	20.1927
2043	34.3013	59.5458	22.4288
2044	37.351	64.6692	23.9328
2045	40.5154	67.1753	24.9417
2046	44.0096	66.0488	25.7591
2047	48.0169	66.9879	26.6419
2048	52.6284	61.8202	27.818
2049	57.7387	62.2222	29.5277
2050	62.9129	69.2508	32.1031
2051	65.0732	72.5355	49.7618
2052	65.8697	74.9768	51.2969
2053	66.6274	78.2078	52.5845
2054	67.5241	81.4463	53.7625
2055	68.671	83.7581	54.9749
2056	77.6842	87.337	61.2705
2057	79.4376	86.3412	62.7011
2058	81.4034	89.4102	64.6455
2059	83.2957	87.7117	67.3602
2060	84.8813	86.3235	69.907
EV cost for compact car (1990$/pass-km)
	2020	2025	2030	2035	2040	2045	2050	2055	2060
BLS	0.106441	0.101822	0.0970757	0.0913167	0.0934195	0.0949396	0.0970022	0.096561	0.0959703
High-RE	0.106441	0.107965	0.106186	0.101867	0.103717	0.103862	0.102855	0.101686	0.0984135
Medium-RE	0.106441	0.108487	0.103384	0.0969014	0.0980635	0.0985956	0.0992944	0.0984917	0.0968883
Low-RE	0.106441	0.101568	0.097579	0.0924857	0.0950059	0.0966818	0.0984089	0.097998	0.0967698
High	0.106441	0.108154	0.106477	0.102842	0.107575	0.111276	0.115241	0.115893	0.116132
Medium	0.106441	0.108694	0.10358	0.0973884	0.0996699	0.101348	0.103605	0.103192	0.102634
Low	0.106441	0.101561	0.0975931	0.0925806	0.0955227	0.0979312	0.100958	0.101417	0.101748
EV cost for light bus (1990$/pass-km)
	2020	2025	2030	2035	2040	2045	2050	2055	2060
BLS	0.0312588	0.0281864	0.0221317	0.0221212	0.0217257	0.0209428	0.0206768	0.0205298	0.0203016
High-RE	0.0312588	0.0294366	0.0233853	0.0233687	0.0227228	0.0216899	0.0216738	0.0210213	0.0207917
Medium-RE	0.0312588	0.0294363	0.0228832	0.0226194	0.0222241	0.0214413	0.0211756	0.0207777	0.0205501
Low-RE	0.0312588	0.0281867	0.0221324	0.0221211	0.0217257	0.0211928	0.0209267	0.0207769	0.0205467
High	0.0312588	0.0296864	0.0236351	0.0238684	0.023972	0.0239383	0.0234211	0.0235128	0.0232827
Medium	0.0312588	0.0296861	0.023133	0.0231192	0.0227236	0.0219408	0.0216747	0.021526	0.021299
Low	0.0312588	0.0281867	0.0223823	0.022371	0.0219755	0.0214426	0.0214263	0.0212746	0.0212923
EV cost for medium truck (1990$/ton-km)
	2020	2025	2030	2035	2040	2045	2050	2055	2060
BLS	0.141207	0.109195	0.100312	0.0880593	0.0809662	0.0731162	0.0653433	0.0639684	0.0621921
High-RE	0.141207	0.11364	0.104775	0.0947127	0.0876172	0.077545	0.0675488	0.0661444	0.0621393
Medium-RE	0.141207	0.115861	0.104764	0.0924942	0.0831794	0.0753304	0.0653362	0.0639572	0.062184
Low-RE	0.141207	0.109196	0.100316	0.088059	0.0809659	0.0731165	0.0653424	0.0639528	0.0621661
High	0.141207	0.115861	0.106997	0.0947109	0.0876128	0.0797582	0.0697555	0.0705419	0.0687577
Medium	0.141207	0.11586	0.104763	0.0924928	0.0831769	0.0753275	0.0675534	0.0661698	0.0644005
Low	0.141207	0.109197	0.100315	0.0880585	0.0809652	0.0731155	0.0653402	0.0639399	0.0621426
b) EV and ICEV penetration rate (unit:%)
EV penetration rate (%)				ICEV penetration rate (%)
	without recycling	recycling increment			recyling	recycling reduction
BLS	48.8903	0		BLS	38.105	0
Low	42.9743	0.947588		Low	42.3915	3.02486
Medium	41.0832	0.534784		Medium	46.016	0.695069
High	34.7743	6.93892		High	45.898	5.88783
BLS	66.9202	0		BLS	16.2359	0
Low	66.4379	0.527366		Low	17.7082	0.506339
Medium	58.4388	2.16348		Medium	20.5458	1.41862
High	47.4684	10.9244		High	22.0216	9.79312
BLS	70.6622	0		BLS	8.28784	0
Low	70.6108	0.115538		Low	9.16422	1.34325
Medium	64.746	4.58045		Medium	9.6859	2.29929
High	52.3323	12.4273		High	11.967	11.4941
BLS	66.8372	0		BLS	5.96731	0
Low	66.4757	0.306788		Low	6.04131	2.51235
Medium	59.7924	7.05592		Medium	6.24905	2.60468
High	50.8942	8.35274		High	9.67856	11.9443
c)Cumulative CO2 emissions (Gt)
	CO2 emission in RE scenario	the increment without recycling
BLS	18.394	0
Low	19.3214	0.256711
Medium	20.5599	0.498968
High	23.467	1.96549
d) CO2 emissions by year (Gt/year)
	2020	2025	2030	2035	2040	2045	2050	2055	2060
BLS	0.523627	0.617457	0.626074	0.56752	0.478475	0.389971	0.293743	0.246136	0.216644
Low	0.523627	0.624726	0.638678	0.585181	0.502074	0.419974	0.32714	0.282533	0.256484
Low-RE	0.523627	0.624709	0.637961	0.584202	0.499223	0.413984	0.315507	0.265886	0.232085
Medium	0.523627	0.641626	0.676505	0.630039	0.548706	0.46188	0.359583	0.304019	0.267422
Medium-RE	0.523627	0.640938	0.674395	0.62622	0.540451	0.444936	0.335677	0.275928	0.2365
High	0.523627	0.641577	0.69298	0.669313	0.619958	0.563642	0.484619	0.444727	0.419089
High-RE	0.523627	0.64079	0.689808	0.661921	0.594328	0.505989	0.391211	0.321958	0.270134
